# Supplementary material for: Cardioplegia Strategies in Minimally Invasive Aortic Valve Replacement: An Inverse Probability of Treatment Weighting Analysis
Source: Medicina (Kaunas). 2026 Feb 13;62(2):373. doi: 10.3390/medicina62020373 (PMC12942088; doi:10.3390/medicina62020373)
Supplement: Supplementary file 1 [file medicina-62-00373-s001.zip]

Archive with 1 entries (1 files):
- medicina-4097087-supplementary.pdf
